# Supplementary material for: Scorpionate Complexes [(κ n ‑TpPh,Me)NiS2CNR2] (n = 2, 3) as a Structural and Spectroscopic Model for Reduced Nickel-Dependent Superoxide Dismutase
Source: Inorg Chem. 2026 Feb 11;65(7):4149–73. doi: 10.1021/acs.inorgchem.5c05781 (PMC12933891; doi:10.1021/acs.inorgchem.5c05781)
Supplement: Supplementary file 2 [file ic5c05781_si_002.xyz]

Name_model1

39

Ni      0.00000000       0.00000000       0.00000000
B      -3.29905824       0.32071381      -0.04049677
H      -4.36884021       0.86596515      -0.06925600
N      -2.50263420       0.78592010      -1.28864909
N      -1.15360178       0.60725160      -1.43481673
N      -3.51627945      -1.21519152      -0.03854264
N      -4.56908276      -1.73986582      -0.74544396
N      -2.54443100       0.77123065       1.22895196
N      -1.19010736       0.63845082       1.39486792
C      -3.00903411       1.32882583      -2.42430605
C      -1.97082109       1.51461271      -3.33255261
H      -2.03190030       1.93223217      -4.33165466
C      -0.82683606       1.05079001      -2.66734622
H      -4.07019979       1.53833634      -2.50483709
H       0.20450260       1.02704028      -3.00342943
C      -2.77953630      -2.21006480       0.53369523
C      -3.36127091      -3.42824830       0.19860130
H      -3.03317838      -4.41941191       0.49772706
C      -4.46963901      -3.07409509      -0.60038229
H      -1.90304893      -1.98823191       1.13523957
H      -5.20598462      -3.72389132      -1.06744629
C      -3.08466989       1.30190414       2.35581042
C      -2.06671579       1.52299693       3.27762247
H      -2.15561913       1.94438513       4.27300210
C      -0.89847198       1.09438335       2.63106322
H      -4.15247314       1.48236560       2.41773952
H       0.12772027       1.10608486       2.98291716
S       1.56903929      -0.81533739      -1.37475569
S       1.55958238      -0.72876075       1.43493764
C       2.50229635      -1.17795271       0.04569576
N       3.71735658      -1.70643376       0.06746162
C       4.43099323      -2.06912459      -1.16042884
H       5.37927195      -1.51783827      -1.20363806
H       3.82299575      -1.82041189      -2.03477604
H       4.63868983      -3.14724028      -1.15343502
C       4.42738239      -1.97128142       1.32223917
H       4.62246194      -3.04818684       1.40958674
H       3.82370617      -1.63884626       2.17143884
H       5.38223361      -1.42969216       1.31660149

#===END

Name_model2

39

Ni       0.00000000       0.00000000       0.00000000
B      -3.24692351       0.24506894       0.00000000
H      -4.36305486       0.69017852       0.00000000
N      -2.50567785       0.77024018      -1.25571215
N      -1.14948148       0.68105800      -1.40785025
N      -3.33953555      -1.29512195       0.00000000
N      -2.22619850      -2.09215776       0.00000000
N      -2.50567785       0.77024018       1.25571215
N      -1.14948148       0.68105800       1.40785025
C      -3.04992164       1.31234229      -2.37537005
C      -2.02733557       1.58559363      -3.27929105
H      -2.11722692       2.02661267      -4.26623824
C      -0.85384512       1.17451645      -2.62781002
H      -4.12177035       1.46361428      -2.44679530
H       0.17634835       1.21949467      -2.96540042
C      -4.47719400      -2.04885510       0.00000000
C      -4.10382868      -3.38797576       0.00000000
H      -4.75737667      -4.25546219       0.00000000
C      -2.69022841      -3.35397623       0.00000000
H      -5.45782293      -1.58290479       0.00000000
H      -1.99120952      -4.18740273       0.00000000
C      -3.04992164       1.31234229       2.37537005
C      -2.02733557       1.58559363       3.27929105
H      -2.11722692       2.02661267       4.26623824
C      -0.85384512       1.17451645       2.62781002
H      -4.12177035       1.46361428       2.44679530
H       0.17634835       1.21949467       2.96540042
S       1.55372288      -0.79522463      -1.40661406
S       1.55372288      -0.79522463       1.40661406
C       2.46347339      -1.25493295       0.00000000
N       3.64514115      -1.86073097       0.00000000
C       4.32878879      -2.22993773      -1.24242288
H       5.33872489      -1.80035449      -1.23851743
H       3.77277499      -1.84693170      -2.10293027
H       4.40201863      -3.32384042      -1.31048334
C       4.32878879      -2.22993773       1.24242288
H       4.40201863      -3.32384042       1.31048334
H       3.77277499      -1.84693170       2.10293027
H       5.33872489      -1.80035449       1.23851743

#===END

Name_model3

39

Ni       0.00000000       0.00000000       0.00000000
B       1.88032976       2.46153953       0.00000000
H       2.62892897       3.40160888       0.00000000
N       0.97768694       2.49310670       1.25788455
N       0.06890937       1.49703989       1.45968153
N       2.68465087       1.13563780       0.00000000
N       2.03248738      -0.06233354       0.00000000
N       0.97768694       2.49310670      -1.25788455
N       0.06890937       1.49703989      -1.45968153
C       0.92507644       3.37873088       2.28452527
C      -0.04609015       2.94829246       3.18354927
H      -0.34298084       3.42411468       4.11208634
C      -0.55195148       1.76302822       2.61984108
H       1.57900025       4.24433190       2.30151972
H      -1.32391281       1.09306630       2.98486587
C       4.02471654       0.92107674       0.00000000
C       4.24961909      -0.45205157       0.00000000
H       5.20583802      -0.96413934       0.00000000
C       2.96531390      -1.02549868       0.00000000
H       4.71618261       1.75698743       0.00000000
H       2.66469081      -2.06801415       0.00000000
C       0.92507644       3.37873088      -2.28452527
C      -0.04609015       2.94829246      -3.18354927
H      -0.34298084       3.42411468      -4.11208634
C      -0.55195148       1.76302822      -2.61984108
H       1.57900025       4.24433190      -2.30151972
H      -1.32391281       1.09306630      -2.98486587
S      -0.75494871      -1.76740192       1.46425035
S      -0.75494871      -1.76740192      -1.46425035
C      -1.17909347      -2.59360984       0.00000000
N      -1.79511612      -3.79731637       0.00000000
C      -2.15952138      -4.49271768       1.23163690
H      -3.24876986      -4.64910787       1.26445193
H      -1.85048773      -3.89375593       2.09368185
H      -1.66150200      -5.47402313       1.26822757
C      -2.15952138      -4.49271768      -1.23163690
H      -1.66150200      -5.47402313      -1.26822757
H      -1.85048773      -3.89375593      -2.09368185
H      -3.24876986      -4.64910787      -1.26445193

#===END

Name_model4

39

Ni       0.00000000       0.00000000       0.00000000
B       1.22455252       2.85366627       0.00000000
H       1.61843353       3.98988383       0.00000000
N       1.71663107       2.11186260       1.26211827
N       1.32856859       0.82264661       1.47479284
N       1.71663107       2.11186260      -1.26211827
N       1.32856859       0.82264661      -1.47479284
N      -0.32895610       2.83740124       0.00000000
N      -1.01321870       1.65756734       0.00000000
C       2.53420858       2.52540078       2.26526725
C       2.68955658       1.47145439       3.15940348
H       3.27600038       1.46175311       4.07222349
C       1.91399473       0.42888858       2.61613632
H       2.94367874       3.53032659       2.26763597
H       1.74514545      -0.57612745       2.98942371
C       2.53420858       2.52540078      -2.26526725
C       2.68955658       1.47145439      -3.15940348
H       3.27600038       1.46175311      -4.07222349
C       1.91399473       0.42888858      -2.61613632
H       2.94367874       3.53032659      -2.26763597
H       1.74514545      -0.57612745      -2.98942371
C      -1.20932536       3.86879179       0.00000000
C      -2.50014330       3.34904468       0.00000000
H      -3.43489927       3.89913551       0.00000000
C      -2.32423573       1.95608362       0.00000000
H      -0.85221740       4.89291809       0.00000000
H      -3.06614284       1.16511824       0.00000000
S       0.91370174      -2.05126745       0.00000000
S      -1.78767316      -1.35483318       0.00000000
C      -0.69294899      -2.68179805       0.00000000
N      -1.03043105      -3.98818180       0.00000000
C      -0.02111986      -5.03908463       0.00000000
H      -0.13009921      -5.67066962       0.89529241
H       0.97728303      -4.58823957       0.00000000
H      -0.13009921      -5.67066962      -0.89529241
C      -2.42254232      -4.41810866       0.00000000
H      -2.63341489      -5.02256303      -0.89560445
H      -3.07506510      -3.53791116       0.00000000
H      -2.63341489      -5.02256303       0.89560445


#===END

Name_model5

39

Ni       0.00000000       0.00000000       0.00000000
B       1.05816884       2.92346038       0.00000000
H       1.48479004       4.04686419       0.00000000
N       1.55041658       2.16086966       1.25553639
N       1.21060514       0.85214948       1.43034853
N       1.55041658       2.16086966      -1.25553639
N       1.21060514       0.85214948      -1.43034853
N      -0.48877799       2.93594275       0.00000000
N      -1.17271426       1.75653530       0.00000000
C       2.33164180       2.57080720       2.28639954
C       2.50611178       1.49919396       3.15689886
H       3.07497938       1.48470588       4.08028623
C       1.78513374       0.44271482       2.57157620
H       2.70429774       3.58894921       2.32458921
H       1.65267785      -0.58171001       2.90414853
C       2.33164180       2.57080720      -2.28639954
C       2.50611178       1.49919396      -3.15689886
H       3.07497938       1.48470588      -4.08028623
C       1.78513374       0.44271482      -2.57157620
H       2.70429774       3.58894921      -2.32458921
H       1.65267785      -0.58171001      -2.90414853
C      -1.36097855       3.97538406       0.00000000
C      -2.65369850       3.46039910       0.00000000
H      -3.58554971       4.01581261       0.00000000
C      -2.47883329       2.06477368       0.00000000
H      -1.00118796       4.99895687       0.00000000
H      -3.22241933       1.27432805       0.00000000
S       0.99871884      -2.24689334       0.00000000
S      -1.83515180      -1.50913908       0.00000000
C      -0.64166096      -2.78023495       0.00000000
N      -0.99073847      -4.08535767       0.00000000
C       0.00264976      -5.15680888       0.00000000
H      -0.12640682      -5.78528994       0.89467957
H       1.00670421      -4.72142844       0.00000000
H      -0.12640682      -5.78528994      -0.89467957
C      -2.38181631      -4.53289930       0.00000000
H      -2.57689299      -5.14401402      -0.89457316
H      -3.04483846      -3.66277508       0.00000000
H      -2.57689299      -5.14401402       0.89457316


#===END

Name_model6

39

Ni       0.00000000       0.00000000       0.00000000
B       1.95820217       2.35222356       0.00000000
H       2.70756695       3.28285813       0.00000000
N       1.04164270       2.37359535       1.25015248
N       0.11150854       1.38863643       1.41616385
N       2.73294845       1.01098241       0.00000000
N       2.04310023      -0.16654089       0.00000000
N       1.04164270       2.37359535      -1.25015248
N       0.11150854       1.38863643      -1.41616385
C       0.96987514       3.23391228       2.29496298
C      -0.02865913       2.79333066       3.16202069
H      -0.34492519       3.25263117       4.09224028
C      -0.53952281       1.62786159       2.57043956
H       1.63027664       4.09292710       2.34690603
H      -1.33087455       0.96599141       2.90525640
C       4.06426565       0.74907927       0.00000000
C       4.23967271      -0.63301534       0.00000000
H       5.17661555      -1.17966173       0.00000000
C       2.93967069      -1.16765610       0.00000000
H       4.78484792       1.56044627       0.00000000
H       2.61326576      -2.20219968       0.00000000
C       0.96987514       3.23391228      -2.29496298
C      -0.02865913       2.79333066      -3.16202069
H      -0.34492519       3.25263117      -4.09224028
C      -0.53952281       1.62786159      -2.57043956
H       1.63027664       4.09292710      -2.34690603
H      -1.33087455       0.96599141      -2.90525640
S      -0.65743332      -1.64500379       1.40528397
S      -0.65743332      -1.64500379      -1.40528397
C      -1.08892755      -2.57211030       0.00000000
N      -1.64301710      -3.76808009       0.00000000
C      -1.98782217      -4.46411409       1.24455377
H      -3.07455548      -4.61144132       1.28289020
H      -1.66739991      -3.87380109       2.10844020
H      -1.48517232      -5.43903780       1.25859837
C      -1.98782217      -4.46411409      -1.24455377
H      -1.48517232      -5.43903780      -1.25859837
H      -1.66739991      -3.87380109      -2.10844020
H      -3.07455548      -4.61144132      -1.28289020

#===END

Name_model7

39

Ni       0.00000000       0.00000000       0.00000000
B       1.17611985       2.83945017       0.00000000
H       1.60594993       3.95445388       0.00000000
N       1.64408268       2.05652782       1.25073217
N       1.24639904       0.76162491       1.41172515
N       1.64408268       2.05652782      -1.25073217
N       1.24639904       0.76162491      -1.41172515
N      -0.37523392       2.84671129       0.00000000
N      -1.06389206       1.66720405       0.00000000
C       2.42888479       2.41805674       2.29596368
C       2.54654775       1.32692473       3.15444932
H       3.10172876       1.27652932       4.08506067
C       1.79001327       0.30583667       2.55469789
H       2.84217407       3.41937139       2.35497331
H       1.61135703      -0.71254734       2.88312456
C       2.42888479       2.41805674      -2.29596368
C       2.54654775       1.32692473      -3.15444932
H       3.10172876       1.27652932      -4.08506067
C       1.79001327       0.30583667      -2.55469789
H       2.84217407       3.41937139      -2.35497331
H       1.61135703      -0.71254734      -2.88312456
C      -1.25677775       3.87557969       0.00000000
C      -2.54913574       3.35226514       0.00000000
H      -3.48443093       3.90135231       0.00000000
C      -2.37850929       1.96099697       0.00000000
H      -0.90440924       4.90151288       0.00000000
H      -3.12486681       1.17417481       0.00000000
S       0.91984793      -2.06329699       0.00000000
S      -1.79546965      -1.35862038       0.00000000
C      -0.68720659      -2.70697983       0.00000000
N      -1.02288301      -3.97930302       0.00000000
C      -0.00783650      -5.03864129       0.00000000
H      -0.13846427      -5.65786471       0.89620654
H       0.99488038      -4.59931529       0.00000000
H      -0.13846427      -5.65786471      -0.89620654
C      -2.42122984      -4.42181879       0.00000000
H      -2.60206865      -5.02752646      -0.89641904
H      -3.08910708      -3.55521028       0.00000000
H      -2.60206865      -5.02752646       0.89641904

#===END

Name_model8

32

Ni       0.00000000       0.00000000       0.00000000
B       2.16906736       2.39109103       0.00000000
H       2.73294154       3.45916034       0.00000000
N       1.25774033       2.30371818       1.25616717
N       0.37879859       1.26981490       1.41823647
H       2.94346573       1.44863496       0.00000000
N       1.25774033       2.30371818      -1.25616717
N       0.37879859       1.26981490      -1.41823647
C       1.23486489       3.08664511       2.36066124
C       0.31736016       2.55635328       3.26821987
H       0.05649395       2.94195927       4.24796944
C      -0.19817700       1.41956385       2.63134596
H       1.87572345       3.95950687       2.42643151
H      -0.95188499       0.71708984       2.97156833
C       1.23486489       3.08664511      -2.36066124
C       0.31736016       2.55635328      -3.26821987
H       0.05649395       2.94195927      -4.24796944
C      -0.19817700       1.41956385      -2.63134596
H       1.87572345       3.95950687      -2.42643151
H      -0.95188499       0.71708984      -2.97156833
S      -0.53902205      -1.65660428       1.40727903
S      -0.53902205      -1.65660428      -1.40727903
C      -0.89114710      -2.61527008       0.00000000
N      -1.34350697      -3.86107479       0.00000000
C      -1.61477267      -4.59108078       1.24157079
H      -2.67663859      -4.86859102       1.27398269
H      -1.37444899      -3.96416382       2.10475343
H      -1.00184875      -5.50143945       1.26726894
C      -1.61477267      -4.59108078      -1.24157079
H      -1.00184875      -5.50143945      -1.26726894
H      -1.37444899      -3.96416382      -2.10475343
H      -2.67663859      -4.86859102      -1.27398269

#===END

Name_model9

32

Ni       0.00000000       0.00000000       0.00000000
B       2.12222066       2.41080830       0.00000000
H       2.69054907       3.47270586       0.00000000
N       1.20326256       2.32739433       1.25324517
N       0.34513424       1.27527374       1.42719633
H       2.87630645       1.45724963       0.00000000
N       1.20326256       2.32739433      -1.25324517
N       0.34513424       1.27527374      -1.42719633
C       1.15652220       3.11299605       2.34674759
C       0.23945604       2.57124298       3.25848417
H      -0.03472506       2.96384562       4.23134128
C      -0.24817811       1.42244707       2.63636069
H       1.78119009       3.99735777       2.41296284
H      -0.99178250       0.71095040       2.97851844
C       1.15652220       3.11299605      -2.34674759
C       0.23945604       2.57124298      -3.25848417
H      -0.03472506       2.96384562      -4.23134128
C      -0.24817811       1.42244707      -2.63636069
H       1.78119009       3.99735777      -2.41296284
H      -0.99178250       0.71095040      -2.97851844
S      -0.52370520      -1.62632738       1.39070195
S      -0.52370520      -1.62632738      -1.39070195
C      -0.92702813      -2.59644141       0.00000000
N      -1.41689023      -3.81282760       0.00000000
C      -1.71295215      -4.52952390       1.24674340
H      -2.78609085      -4.75446959       1.28040065
H      -1.43784116      -3.91506378       2.10837670
H      -1.14106860      -5.46481699       1.26139155
C      -1.71295215      -4.52952390      -1.24674340
H      -1.14106860      -5.46481699      -1.26139155
H      -1.43784116      -3.91506378      -2.10837670
H      -2.78609085      -4.75446959      -1.28040065

#===END
