# Supplementary material for: Scorpionate Complexes [(κ n ‑TpPh,Me)NiS2CNR2] (n = 2, 3) as a Structural and Spectroscopic Model for Reduced Nickel-Dependent Superoxide Dismutase
Source: Inorg Chem. 2026 Feb 11;65(7):4149–73. doi: 10.1021/acs.inorgchem.5c05781 (PMC12933891; doi:10.1021/acs.inorgchem.5c05781)
Supplement: Supplementary file 3 [file ic5c05781_si_003.xyz]

Name_modelA

73

N       0.15595381      -0.54156282       2.08681046
C       0.19453674       0.76292340       2.79817064
C      -0.76365849       1.78522976       2.15289767
O      -1.03101538       2.82583079       2.81817948
C       1.62450770       1.33800922       2.77956769
C       2.17459975       1.68296975       1.41345998
N       1.66650952       1.18883805       0.21651474
C       3.24407248       2.50073514       1.11198064
C       2.39949428       1.69628206      -0.77080145
N       3.36476273       2.49258089      -0.26151341
N      -1.13922245       1.46508817       0.90767460
C      -1.78692658       2.46803311       0.06446262
C      -3.30473379       2.30836510      -0.06264206
O      -3.98001010       3.13789072      -0.69784660
C      -1.18751219       2.43340181      -1.35234396
S      -1.02521125       0.70399431      -1.98821979
N      -3.80930260       1.19246846       0.51651444
C      -5.22720535       0.85517842       0.60602581
C      -5.78151898       0.28914640      -0.71685251
O      -7.00485304       0.22891728      -0.90059905
C      -6.12067242       1.96773522       1.16918309
H      -7.10516077       1.55119760       1.40841947
N      -4.87410597      -0.20930133      -1.59698455
C      -5.28966334      -0.91745249      -2.80476419
C      -5.85829237      -2.34299808      -2.60554228
O      -6.99811401      -2.59295350      -3.04603859
H      -4.44029110      -0.94596780      -3.49871292
N      -5.10640742      -3.27629986      -1.96516576
C      -3.71415105      -3.11542084      -1.54084687
C      -2.71421758      -3.30352458      -2.71138711
O      -2.96775183      -3.93250602      -3.74270183
C      -3.55386776      -4.22069088      -0.46829494
C      -4.45565340      -5.35667851      -0.97863398
C      -5.63129204      -4.63392280      -1.65845228
N      -1.48571107      -2.78910930      -2.43918963
C      -0.29972474      -2.97896021      -3.26440821
C       0.36578859      -4.32894141      -3.05110843
O       1.02971687      -4.91598412      -3.87671408
C       0.79104662      -1.94016455      -2.85436916
S       1.18640551      -1.93521466      -1.04853694
N       0.37404371      -4.67649433      -1.63429907
Ni       0.00000000       0.00000000       0.00000000
H       2.25572179       1.51299097      -1.82773613
H       3.91232440       3.08060581       1.73620793
H      -0.10139721       0.64844755       3.85066941
H       2.29119254       0.62614236       3.29157350
H       1.61554147       2.24678030       3.39555509
H      -0.68201073      -1.05766282       2.36556531
H       0.95252178      -1.11255850       2.38100063
H       1.69857165      -2.15727790      -3.42901938
H       0.43234480      -0.93600810      -3.12173257
H      -0.52794332      -2.87145262      -4.32941616
H      -3.55526657      -2.12679939      -1.09325007
H      -3.91762068      -3.82981999       0.49210903
H      -2.51076224      -4.52906023      -0.31841922
H      -4.78795853      -6.01325564      -0.16618450
H      -3.91338298      -5.97311125      -1.70760962
H      -5.96056342      -5.13144206      -2.57810327
H      -6.49883966      -4.53877722      -0.99089668
H      -6.10666086      -0.37056731      -3.28370141
H      -1.63848512       3.48008163       0.47672641
H      -0.18748882       2.88479128      -1.34116071
H      -1.81713555       3.01356637      -2.03657688
H      -5.28096747      -0.00027861       1.29612619
H      -6.24423748       2.77978150       0.44546158
H      -5.67851038       2.37100754       2.08874258
H      -0.57232413      -4.80374826      -1.26530964
H       0.79037415      -3.62414061      -1.08355475
H      -1.37139826      -2.14209549      -1.65039233
H      -3.88143641      -0.01195667      -1.43900399
H      -3.12496473       0.66541552       1.06343638
H       4.04759546       3.01014337      -0.80504568
H       0.93443801      -5.50094250      -1.41381336


#===END

Name_modelB

73

N       0.94175004      -0.17722296       1.78062917
C       0.95323168       1.15806102       2.45744105
C      -0.17746954       2.02978360       1.90279447
O      -0.40573127       3.13541947       2.45561130
C       2.33226528       1.84155626       2.38636998
C       2.86489029       2.24270359       1.02830361
N       2.38285101       1.73709209      -0.17136465
C       3.91575197       3.10769212       0.77654441
C       3.12598573       2.28892939      -1.12396835
N       4.06619339       3.12018363      -0.59463574
N      -0.83545718       1.50025131       0.84758578
C      -1.78957930       2.35807075       0.12119798
C      -3.28252915       2.02283931       0.29382962
O      -4.14620407       2.82129775      -0.12054710
C      -1.45596662       2.25529190      -1.37082275
S      -1.19925955       0.46567540      -1.81022971
N      -3.59239147       0.79995600       0.78656261
C      -4.96901929       0.29691622       0.82026040
C      -5.54302205       0.16057050      -0.61720701
O      -6.76566080       0.21947234      -0.83594781
C      -5.89341571       1.05070032       1.78106725
H      -6.89492568       0.60492146       1.76172807
N      -4.63022303      -0.15050958      -1.57867259
C      -5.00414003      -0.46344744      -2.95218737
C      -5.64947705      -1.83775406      -3.22639559
O      -6.64708317      -1.87082784      -3.97957683
H      -4.09915240      -0.37904458      -3.56783337
N      -5.13501710      -2.97738640      -2.68762289
C      -3.92220615      -3.15407112      -1.86444878
C      -2.65078568      -3.35534482      -2.72317409
O      -2.71112160      -3.82458666      -3.86480576
C      -4.22032785      -4.47198898      -1.10736902
C      -4.99881009      -5.30365969      -2.13950708
C      -5.83266172      -4.27217578      -2.91480139
N      -1.45577069      -3.08482340      -2.09550367
C      -0.17558055      -3.32643992      -2.75158065
C       0.61351591      -4.56061063      -2.24781656
O       1.49237275      -5.05556692      -2.96889137
C       0.75757828      -2.11620090      -2.70031881
S       1.26486190      -1.55620048      -1.00433078
N       0.38575472      -4.95308738      -0.97625065
Ni      -0.01736558       0.00250582       0.01214914
H       3.02152295       2.12947568      -2.19205414
H       4.53671805       3.71801792       1.42118635
H       0.74064798       1.02064043       3.52638382
H       3.04768365       1.15912864       2.87369289
H       2.27650937       2.72639856       3.03516053
H       0.42521772      -0.84446904       2.36103168
H       1.89911528      -0.53485269       1.72084346
H       1.68835923      -2.36280723      -3.22323118
H       0.29319641      -1.23672062      -3.16623943
H      -0.38716780      -3.52913701      -3.80782627
H      -3.79515092      -2.31211156      -1.17537774
H      -4.83919596      -4.24301622      -0.22973474
H      -3.30586864      -4.96721007      -0.75691299
H      -5.62573686      -6.06652901      -1.66269703
H      -4.30128356      -5.81301052      -2.81627845
H      -5.88774319      -4.48768270      -3.98851095
H      -6.85865780      -4.19195682      -2.52957193
H      -5.73250032       0.26323265      -3.32711722
H      -1.67596360       3.39696003       0.46211344
H      -0.52161959       2.78873885      -1.57980716
H      -2.25763674       2.66893998      -1.99614969
H      -4.89907402      -0.73764708       1.18788471
H      -5.97083802       2.10881337       1.50845116
H      -5.49559439       0.97185591       2.80055406
H      -0.47095223      -4.68813168      -0.49894374
H       1.11109213      -2.76059620      -0.37418816
H      -1.45936483      -2.48944037      -1.26394509
H      -3.62411139      -0.03110443      -1.38324342
H      -2.81537576       0.21627232       1.09456037
H       4.73306861       3.67922751      -1.11760710
H       0.88491147      -5.76528611      -0.62105030


#===END

Name_modelC

73

N       0.91403195       0.01367913       1.83567715
C       0.83464654       1.35833451       2.51041322
C      -0.11720740       2.26705484       1.71813751
O      -0.31306644       3.44938565       2.11311180
C       2.12653114       2.10885618       2.95448421
C       3.10871982       2.83750286       2.07136130
N       4.46702808       2.52241721       2.00812547
C       2.98591276       4.01709911       1.37464497
C       5.13883252       3.45229112       1.31569696
N       4.24714700       4.36912833       0.93582291
N      -0.70889532       1.65970756       0.67049640
C      -1.65356452       2.44633549      -0.12864987
C      -3.12415793       2.13367118       0.18267427
O      -4.03473181       2.86764255      -0.24236602
C      -1.39321009       2.16209830      -1.60600901
S      -1.18339141       0.33553553      -1.83284686
N      -3.35089656       0.99177450       0.87105160
C      -4.69627100       0.48888865       1.14568740
C      -5.45308294       0.19226933      -0.18004044
O      -6.68681136       0.27650340      -0.26977621
C      -5.47530171       1.35377603       2.13742234
H      -6.47286289       0.93157955       2.30820298
N      -4.67625293      -0.28300532      -1.19110031
C      -5.23771751      -0.70231666      -2.46816581
C      -5.92057537      -2.08345076      -2.58000874
O      -6.99184019      -2.14871304      -3.22023237
H      -4.43070741      -0.67215644      -3.21276931
N      -5.36008489      -3.20066108      -2.05876082
C      -4.05860519      -3.36169978      -1.38897302
C      -2.90644488      -3.51022898      -2.41413357
O      -3.12081681      -3.85755675      -3.58805855
C      -4.25910721      -4.67496098      -0.59215287
C      -5.15883471      -5.52029017      -1.50826524
C      -6.08108185      -4.49628244      -2.18660103
N      -1.64803407      -3.32670351      -1.91270743
C      -0.46117258      -3.43441703      -2.74705553
C       0.28322878      -4.77452570      -2.64242326
O       1.11734423      -5.05166737      -3.52950307
C       0.51175630      -2.25520408      -2.51641636
S       0.98471877      -1.88077853      -0.75699280
N       0.03325199      -5.55537944      -1.57815715
Ni       0.00000000       0.00000000       0.00000000
H       6.20273035       3.47459483       1.12017069
H       2.11878660       4.63644739       1.18620416
H       0.36122707       1.19659616       3.49045580
H       2.69796258       1.45891601       3.63272078
H       1.70285716       2.90057279       3.59088176
H       0.29045087      -0.60787336       2.35811239
H       1.84516808      -0.40097958       1.93041106
H       1.42478053      -2.47017205      -3.08409045
H       0.05587560      -1.34509651      -2.92664064
H      -0.77997060      -3.40957821      -3.79664266
H      -3.84948631      -2.51753608      -0.72102274
H      -4.76936476      -4.43892417       0.35097764
H      -3.30717195      -5.16445945      -0.34977246
H      -5.72272362      -6.27661963      -0.94863240
H      -4.55297264      -6.03984595      -2.26194468
H      -6.26044448      -4.72342212      -3.24484049
H      -7.05788876      -4.40802197      -1.68973456
H      -6.01212939       0.00604216      -2.78095390
H      -1.53156665       3.51845691       0.07856012
H      -0.47517883       2.66857453      -1.92766193
H      -2.22454408       2.51109869      -2.23247947
H      -4.55868831      -0.49930431       1.61024646
H      -5.57900154       2.38166212       1.77088026
H      -4.93580429       1.37328442       3.09283986
H      -0.75089748      -5.34916037      -0.96551879
H      -1.49288513      -2.87344554      -1.00555049
H      -3.65232101      -0.17942720      -1.13121192
H      -2.51981212       0.45824024       1.13361801
H       4.47247823       5.20848045       0.40912448
H       0.45008732      -6.48187713      -1.53297135
H       4.89541792       1.67670177       2.37396291


#===END

Name_modelD

72

N       0.37483912      -0.45263071       1.95680086
C       0.39425768       0.85044871       2.67561896
C      -0.64983065       1.79971414       2.06214648
O      -0.96372816       2.83932409       2.68722586
C       1.79824316       1.48175421       2.57325958
C       2.20561460       1.86779915       1.17057475
N       1.64997289       1.29510744       0.03016741
C       3.13594398       2.80102665       0.76636079
C       2.21572990       1.87695955      -1.02638993
N       3.12241643       2.78753961      -0.61359763
N      -1.08481921       1.41799808       0.83704651
C      -1.84125519       2.37053613       0.00569744
C      -3.35992927       2.11651894      -0.08864324
O      -4.08006012       2.99861168      -0.58554229
C      -1.26042697       2.35441498      -1.41109118
S      -0.92792655       0.60775759      -1.92625969
N      -3.78696829       0.90863503       0.36177178
C      -5.18317247       0.47395731       0.50866617
C      -5.78055722      -0.10563001      -0.80305860
O      -7.00711241      -0.21135149      -0.95806924
C      -6.09162945       1.50240533       1.19564930
H      -7.09160314       1.07625890       1.33354471
N      -4.89433142      -0.59634798      -1.71314526
C      -5.34036024      -1.15429756      -2.98972032
C      -6.02377216      -2.54271472      -2.98365508
O      -7.08253123      -2.67165117      -3.63655113
H      -4.46895029      -1.20109336      -3.65498296
N      -5.47419768      -3.59675743      -2.32765989
C      -4.17597688      -3.65818357      -1.64393449
C      -3.00485166      -3.69376069      -2.66213958
O      -3.20206441      -3.73167285      -3.88171693
C      -4.29398729      -4.94495754      -0.79468414
C      -5.16699146      -5.86869833      -1.66206239
C      -6.15470744      -4.91778544      -2.35493507
N      -1.75007290      -3.67591711      -2.11780110
C      -0.55934710      -3.51679665      -2.94759750
C       0.25544648      -4.81251877      -3.17617058
O       1.28350727      -4.76371053      -3.87550612
C       0.35151251      -2.34165372      -2.50727352
S       0.54023994      -2.09479383      -0.68343531
N      -0.22199663      -5.94669116      -2.63496893
Ni       0.00000000       0.00000000       0.00000000
H       1.98366595       1.67285756      -2.06409325
H       3.78566410       3.45874255       1.32986110
H       0.15541686       0.71048738       3.73667009
H       2.52164752       0.77354143       3.00878981
H       1.81661657       2.37303350       3.21332530
H      -0.36869061      -1.05354648       2.32217515
H       1.25235533      -0.95780873       2.11088219
H       1.34561387      -2.51691892      -2.93104876
H      -0.03907303      -1.41153960      -2.93756812
H      -0.91990542      -3.26046637      -3.95401708
H      -4.04157585      -2.77861947      -0.99978137
H      -4.80371015      -4.70088077       0.14702704
H      -3.31560663      -5.37485956      -0.54754111
H      -5.68142332      -6.63136901      -1.06557429
H      -4.55224367      -6.38814664      -2.41030920
H      -6.37975569      -5.20405574      -3.38916271
H      -7.10764292      -4.84144996      -1.81096222
H      -6.08356011      -0.49386252      -3.44945632
H      -1.74698257       3.38103393       0.43183795
H      -0.32124918       2.91987023      -1.44278165
H      -1.95462544       2.79766157      -2.13662704
H      -5.13766074      -0.40342264       1.17206981
H      -6.17023222       2.42409935       0.60943717
H      -5.67777615       1.74834917       2.18181069
H      -1.09081042      -5.95269345      -2.11013237
H      -1.62682461      -3.44696948      -1.12633195
H      -3.90509600      -0.36674792      -1.59916720
H      -3.05257771       0.35222261       0.80167235
H       3.70450690       3.35379907      -1.22403857
H       0.21785671      -6.83450774      -2.86134652


#===END
